# Supplementary material for: Host identification for the deep-sea snail genus Haliella with description of a new species (Caenogastropoda, Eulimidae)
Source: Zookeys. 2020 Feb 3;908:19–30. doi: 10.3897/zookeys.908.46613 (PMC7010834; doi:10.3897/zookeys.908.46613)
Supplement: XML Treatment for Haliella [file zookeys.908.46613-treatment1.xml]

<!DOCTYPE tp:taxon-treatment
  PUBLIC "-//TaxonX//DTD Taxonomic Treatment Publishing DTD v0 20100105//EN" "tax-treatment-NSO.dtd">
<tp:taxon-treatment xmlns:tp="http://www.plazi.org/taxpub"><tp:treatment-meta><kwd-group><label>Taxon classification</label><kwd><named-content xmlns:xlink="http://www.w3.org/1999/xlink" content-type="kingdom">Animalia</named-content></kwd><kwd><named-content xmlns:xlink="http://www.w3.org/1999/xlink" content-type="order">Littorinimorpha</named-content></kwd><kwd><named-content xmlns:xlink="http://www.w3.org/1999/xlink" content-type="family">Eulimidae</named-content></kwd></kwd-group><mixed-citation publication-type="journal"><person-group><name><surname>Takano</surname><given-names>Tsuyoshi</given-names></name><name><surname>Kimura</surname><given-names>Shoichi</given-names></name><name><surname>Kano</surname><given-names>Yasunori</given-names></name></person-group><article-title>Host identification for the deep-sea snail genus <italic><tp:taxon-name><tp:taxon-name-part taxon-name-part-type="genus" reg="Haliella">Haliella</tp:taxon-name-part></tp:taxon-name></italic> with description of a new species (<tp:taxon-name><tp:taxon-name-part taxon-name-part-type="subclass">Caenogastropoda</tp:taxon-name-part></tp:taxon-name>, <tp:taxon-name><tp:taxon-name-part taxon-name-part-type="family">Eulimidae</tp:taxon-name-part></tp:taxon-name>)</article-title><source>Zookeys</source><day>03</day><month>2</month><year>2020</year><volume>908</volume><fpage>19</fpage><lpage>30</lpage><pub-id pub-id-type="doi">10.3897/zookeys.908.46613</pub-id></mixed-citation></tp:treatment-meta><tp:nomenclature><label>Genus</label><tp:taxon-name><object-id xmlns:xlink="http://www.w3.org/1999/xlink" content-type="arpha" xlink:type="simple">F2ED913B-078B-5CFF-AA12-08EFCFE09EB3</object-id>
              <tp:taxon-name-part taxon-name-part-type="genus" reg="Haliella">Haliella</tp:taxon-name-part>
            </tp:taxon-name><tp:taxon-authority>Monterosato, 1878</tp:taxon-authority></tp:nomenclature><tp:treatment-sec sec-type="type species" id="SECID0ECSAE"><title>Type species.</title><p><italic><tp:taxon-name><tp:taxon-name-part taxon-name-part-type="genus" reg="Eulima">Eulima</tp:taxon-name-part> <tp:taxon-name-part taxon-name-part-type="species" reg="stenostoma">stenostoma</tp:taxon-name-part></tp:taxon-name></italic> Jeffreys, 1858, by monotypy.</p></tp:treatment-sec></tp:taxon-treatment>
