# Supplementary material for: Host identification for the deep-sea snail genus Haliella with description of a new species (Caenogastropoda, Eulimidae)
Source: Zookeys. 2020 Feb 3;908:19–30. doi: 10.3897/zookeys.908.46613 (PMC7010834; doi:10.3897/zookeys.908.46613)
Supplement: XML Treatment for Haliella seisuimaruae [file zookeys.908.46613-treatment2.xml]

<!DOCTYPE tp:taxon-treatment
  PUBLIC "-//TaxonX//DTD Taxonomic Treatment Publishing DTD v0 20100105//EN" "tax-treatment-NSO.dtd">
<tp:taxon-treatment xmlns:tp="http://www.plazi.org/taxpub"><tp:treatment-meta><kwd-group><label>Taxon classification</label><kwd><named-content xmlns:xlink="http://www.w3.org/1999/xlink" content-type="kingdom">Animalia</named-content></kwd><kwd><named-content xmlns:xlink="http://www.w3.org/1999/xlink" content-type="order">Littorinimorpha</named-content></kwd><kwd><named-content xmlns:xlink="http://www.w3.org/1999/xlink" content-type="family">Eulimidae</named-content></kwd></kwd-group><mixed-citation publication-type="journal"><person-group><name><surname>Takano</surname><given-names>Tsuyoshi</given-names></name><name><surname>Kimura</surname><given-names>Shoichi</given-names></name><name><surname>Kano</surname><given-names>Yasunori</given-names></name></person-group><article-title>Host identification for the deep-sea snail genus <italic><tp:taxon-name><tp:taxon-name-part taxon-name-part-type="genus" reg="Haliella">Haliella</tp:taxon-name-part></tp:taxon-name></italic> with description of a new species (<tp:taxon-name><tp:taxon-name-part taxon-name-part-type="subclass">Caenogastropoda</tp:taxon-name-part></tp:taxon-name>, <tp:taxon-name><tp:taxon-name-part taxon-name-part-type="family">Eulimidae</tp:taxon-name-part></tp:taxon-name>)</article-title><source>Zookeys</source><day>03</day><month>2</month><year>2020</year><volume>908</volume><fpage>19</fpage><lpage>30</lpage><pub-id pub-id-type="doi">10.3897/zookeys.908.46613</pub-id></mixed-citation></tp:treatment-meta><tp:nomenclature><tp:taxon-name><object-id xmlns:xlink="http://www.w3.org/1999/xlink" content-type="arpha" xlink:type="simple">23C0F9F1-E62A-58EA-95C7-17425872C362</object-id>
              <tp:taxon-name-part taxon-name-part-type="genus" reg="Haliella">Haliella</tp:taxon-name-part>
              <tp:taxon-name-part taxon-name-part-type="species" reg="seisuimaruae">seisuimaruae</tp:taxon-name-part>
              <object-id xmlns:xlink="http://www.w3.org/1999/xlink" content-type="zoobank" xlink:type="simple">http://zoobank.org/FDCA45D1-C71D-47EE-9BE5-0946D12FEB50</object-id>
            </tp:taxon-name><tp:taxon-status xmlns:xlink="http://www.w3.org/1999/xlink" xlink:type="simple">sp. nov.</tp:taxon-status><xref ref-type="fig" rid="F1">Figs 1</xref><xref ref-type="fig" rid="F1">, 3</xref><xref ref-type="fig" rid="F2">, 4–5</xref></tp:nomenclature><tp:treatment-sec sec-type="type material" id="SECID0EHUAE"><title>Type material.</title><p><bold><italic>Holotype</italic></bold> (<named-content xmlns:xlink="http://www.w3.org/1999/xlink" content-type="dwc:institutional_code" xlink:type="simple">NSMT</named-content>-Mo 79088) from the type locality, found attached to the test of <tp:taxon-name><tp:taxon-name-part taxon-name-part-type="genus" reg="Brissopsis">Brissopsis</tp:taxon-name-part> <tp:taxon-name-part taxon-name-part-type="uncertainty-rank">sp. cf.</tp:taxon-name-part> <tp:taxon-name-part taxon-name-part-type="species" reg="luzonica">luzonica</tp:taxon-name-part></tp:taxon-name> (Figs <xref ref-type="fig" rid="F1">1</xref>, <xref ref-type="fig" rid="F1">2</xref>), collected on 28 April 2018 by S. Kimura. <bold><italic>Paratype 1</italic></bold> (<abbrev xmlns:xlink="http://www.w3.org/1999/xlink" content-type="institution" xlink:title="Meguro Parasitological Museum" id="ABBRID0ESVAE" xlink:type="simple">MPM</abbrev> Coll. No. 21596) and <bold><italic>paratype 2</italic></bold> (<named-content xmlns:xlink="http://www.w3.org/1999/xlink" content-type="dwc:institutional_code" xlink:type="simple">AORI</named-content> YK1520) from Tosa Basin, off Kochi, Shikoku Island, Japan without host information, both collected on 24 June 2011 by T. Takano, Y. Kano and H. Fukumori (Tables <xref ref-type="table" rid="T1">1</xref>, <xref ref-type="table" rid="T2">2</xref>).</p><table-wrap id="T2" position="float" orientation="portrait"><label>Table 2.</label><caption><p>Voucher and shell measurements of type specimens of <italic><tp:taxon-name><tp:taxon-name-part taxon-name-part-type="genus" reg="Haliella">Haliella</tp:taxon-name-part> <tp:taxon-name-part taxon-name-part-type="species" reg="seisuimaruae">seisuimaruae</tp:taxon-name-part></tp:taxon-name></italic> sp. nov.</p></caption><table id="TID0E4UAG" rules="all"><tbody><tr><th rowspan="1" colspan="1">Specimen</th><th rowspan="1" colspan="1">Voucher</th><th rowspan="1" colspan="1">Preservation</th><th rowspan="1" colspan="1">DNA number</th><th rowspan="1" colspan="1">Accession number</th><th rowspan="1" colspan="1">Shell height</th><th rowspan="1" colspan="1">Shell width</th><th rowspan="1" colspan="1">Aperture height</th><th rowspan="1" colspan="1">Aperture width</th><th rowspan="1" colspan="1">Number of whorls</th></tr><tr><td rowspan="1" colspan="1">Holotype</td><td rowspan="1" colspan="1"><named-content xmlns:xlink="http://www.w3.org/1999/xlink" content-type="dwc:institutional_code" xlink:type="simple">NSMT</named-content>-Mo 79088</td><td rowspan="1" colspan="1">Pure ethanol</td><td rowspan="1" colspan="1">AORI_YK#3469</td><td rowspan="1" colspan="1">
                      <ext-link xmlns:xlink="http://www.w3.org/1999/xlink" ext-link-type="gen" xlink:href="LC514118" xlink:type="simple">LC514118</ext-link>
                    </td><td rowspan="1" colspan="1">7.8 mm</td><td rowspan="1" colspan="1">2.0 mm</td><td rowspan="1" colspan="1">2.5 mm</td><td rowspan="1" colspan="1">1.2 mm</td><td rowspan="1" colspan="1">7.8</td></tr><tr><td rowspan="1" colspan="1">Paratype 1</td><td rowspan="1" colspan="1"><abbrev xmlns:xlink="http://www.w3.org/1999/xlink" content-type="institution" xlink:title="Meguro Parasitological Museum" id="ABBRID0EXZAE" xlink:type="simple">MPM</abbrev> Coll. No. 21596</td><td rowspan="1" colspan="1">Dry</td><td rowspan="1" colspan="1">AORI_YK#1473</td><td rowspan="1" colspan="1">–</td><td rowspan="1" colspan="1">9.8 mm</td><td rowspan="1" colspan="1">2.2 mm</td><td rowspan="1" colspan="1">2.8 mm</td><td rowspan="1" colspan="1">1.3 mm</td><td rowspan="1" colspan="1">9.0</td></tr><tr><td rowspan="1" colspan="1">Paratype 2</td><td rowspan="1" colspan="1"><named-content xmlns:xlink="http://www.w3.org/1999/xlink" content-type="dwc:institutional_code" xlink:type="simple">AORI</named-content> YK1520</td><td rowspan="1" colspan="1">Pure ethanol</td><td rowspan="1" colspan="1">AORI_YK#1520</td><td rowspan="1" colspan="1">
                      <ext-link xmlns:xlink="http://www.w3.org/1999/xlink" ext-link-type="gen" xlink:href="LC514119" xlink:type="simple">LC514119</ext-link>
                    </td><td rowspan="1" colspan="1">7.1 mm</td><td rowspan="1" colspan="1">1.8 mm</td><td rowspan="1" colspan="1">2.1 mm</td><td rowspan="1" colspan="1">1.1 mm</td><td rowspan="1" colspan="1">7.5</td></tr></tbody></table></table-wrap></tp:treatment-sec><tp:treatment-sec sec-type="type locality" id="SECID0EC3AE"><title>Type locality.</title><p>Off Tanabe, Wakayama, Honshu Island, Japan; <named-content xmlns:xlink="http://www.w3.org/1999/xlink" content-type="dwc:verbatimCoordinates" xlink:type="simple"><named-content content-type="geo-json" specific-use="{&#34;type&#34;:&#34;Point&#34;,&#34;coordinates&#34;:[135.135000,33.536667]}" id="NCID0EL3AE" xlink:type="simple">33°32.2'N, 135°08.1'E</named-content></named-content>; 641–727 m deep.</p></tp:treatment-sec><tp:treatment-sec sec-type="etymology" id="SECID0EQ3AE"><title>Etymology.</title><p>The name refers to the T/V “Seisui-maru” of Mie University, which captured the holotype of the new species.</p></tp:treatment-sec><tp:treatment-sec sec-type="distribution" id="SECID0EV3AE"><title>Distribution.</title><p>Known only from the localities of the type specimens.</p></tp:treatment-sec><tp:treatment-sec sec-type="diagnosis" id="SECID0E13AE"><title>Diagnosis.</title><p>A typical <italic><tp:taxon-name><tp:taxon-name-part taxon-name-part-type="genus" reg="Haliella">Haliella</tp:taxon-name-part></tp:taxon-name></italic> species with high, narrow aperture. Columellar lip tilted at 20° angle from coiling axis, twisted, extended outward near base; junction of parietal wall and columella at ca. 38% of aperture height from suture.</p></tp:treatment-sec><tp:treatment-sec sec-type="description" id="SECID0EH4AE"><title>Description.</title><p>Shell slender, conical with blunt apex, up to 9.8 mm high, 2.2 mm wide and 9 slightly convex whorls (7.8 mm high, 2.0 mm wide, 7.8 whorls in holotype), smooth, thin but not fragile, translucent white. Protoconch large, smooth, paucispiral with 1.5 whorls, indistinctly demarcated from teleoconch. Teleoconch whorls bear straight, irregularly spaced incremental lines or growth pause scars, which are situated at 0.5, 1.6, 2.2, 2.9, 3.4, 3.7, 4.4, 4.7, 5.3 and 5.8 whorls in holotype. Body whorl occupies 45% of total shell height. Aperture high, narrow and oblique; outer lip simple, only slightly curved or almost straight in lateral view, with its most protruding part at 3/4 of aperture height from suture; parietal callus absent; columellar lip tilted at angle of 20° from coiling axis in holotype, thick, twisted, extended outward near round base; junction of parietal wall and columellar lip placed at ca. 38% of aperture height from suture. Umbilicus absent. Operculum teardrop shaped, thin, yellowish. Pigmented eyes absent.</p></tp:treatment-sec><tp:treatment-sec sec-type="remarks" id="SECID0EM4AE"><title>Remarks.</title><p>The generic position of the present species is determined most readily by its shell with (1) a slender and cylindrical outline, (2) a blunt apex, (3) slightly convex whorls, and (4) a high, narrow aperture with (5) a twisted columella (Figs <xref ref-type="fig" rid="F1">3</xref>–<xref ref-type="fig" rid="F2">5</xref>). In addition, (6) the absence of pigmented eyes agrees with the condition reported for the type species <italic><tp:taxon-name><tp:taxon-name-part taxon-name-part-type="genus" reg="Haliella">H.</tp:taxon-name-part> <tp:taxon-name-part taxon-name-part-type="species" reg="stenostoma">stenostoma</tp:taxon-name-part></tp:taxon-name></italic> from the North Atlantic and Barents Sea (<xref ref-type="bibr" rid="B3">Bouchet and Warén 1986</xref>). Actually, the present new species shows the closest resemblance to <italic><tp:taxon-name><tp:taxon-name-part taxon-name-part-type="genus" reg="Haliella">H.</tp:taxon-name-part> <tp:taxon-name-part taxon-name-part-type="species" reg="stenostoma">stenostoma</tp:taxon-name-part></tp:taxon-name></italic> in having a tall shell with an almost straight outer lip with its most protruding part at 3/4 of the aperture height from the suture. However, <italic><tp:taxon-name><tp:taxon-name-part taxon-name-part-type="genus" reg="Haliella">H.</tp:taxon-name-part> <tp:taxon-name-part taxon-name-part-type="species" reg="seisuimaruae">seisuimaruae</tp:taxon-name-part></tp:taxon-name></italic> sp. nov. has a junction of the parietal wall and columellar lip at 38% of the aperture height (33% in <italic><tp:taxon-name><tp:taxon-name-part taxon-name-part-type="genus" reg="Haliella">H.</tp:taxon-name-part> <tp:taxon-name-part taxon-name-part-type="species" reg="stenostoma">stenostoma</tp:taxon-name-part></tp:taxon-name></italic>), a slightly wider aperture and a more curved and extended columellar lip (Fig. <xref ref-type="fig" rid="F1">3</xref>; see <xref ref-type="bibr" rid="B34">Warén 1984</xref>; <xref ref-type="bibr" rid="B26">Nekhaev 2013</xref> for comparison).</p><p><italic><tp:taxon-name><tp:taxon-name-part taxon-name-part-type="genus" reg="Haliella">Haliella</tp:taxon-name-part> <tp:taxon-name-part taxon-name-part-type="species" reg="seisuimaruae">seisuimaruae</tp:taxon-name-part></tp:taxon-name></italic> sp. nov. is more easily distinguished from the five other described species of the genus. <italic><tp:taxon-name><tp:taxon-name-part taxon-name-part-type="genus" reg="Haliella">Haliella</tp:taxon-name-part> <tp:taxon-name-part taxon-name-part-type="species" reg="ventricosa">ventricosa</tp:taxon-name-part></tp:taxon-name></italic> from the South China Sea is characterized by a larger body whorl relative to the total shell height (&gt; 60%) and an accordingly higher aperture (<xref ref-type="bibr" rid="B7">Feng 1996</xref>). <italic><tp:taxon-name><tp:taxon-name-part taxon-name-part-type="genus" reg="Haliella">Haliella</tp:taxon-name-part> <tp:taxon-name-part taxon-name-part-type="species" reg="abyssicola">abyssicola</tp:taxon-name-part></tp:taxon-name></italic> from off California differs in having a columellar lip that almost parallels to the coiling axis (<xref ref-type="bibr" rid="B2">Bartsch 1917</xref>). The other three congeners, <italic><tp:taxon-name><tp:taxon-name-part taxon-name-part-type="genus" reg="Haliella">H.</tp:taxon-name-part> <tp:taxon-name-part taxon-name-part-type="species" reg="chilensis">chilensis</tp:taxon-name-part></tp:taxon-name></italic> from Chile, <italic><tp:taxon-name><tp:taxon-name-part taxon-name-part-type="genus" reg="Haliella">H.</tp:taxon-name-part> <tp:taxon-name-part taxon-name-part-type="species" reg="canarica">canarica</tp:taxon-name-part></tp:taxon-name></italic> from the northeastern Atlantic and <italic><tp:taxon-name><tp:taxon-name-part taxon-name-part-type="genus" reg="Haliella">H.</tp:taxon-name-part> <tp:taxon-name-part taxon-name-part-type="species" reg="tyrrhena">tyrrhena</tp:taxon-name-part></tp:taxon-name></italic> from the Mediterranean, have a much wider, more ovate shell aperture (<xref ref-type="bibr" rid="B2">Bartsch 1917</xref>; <xref ref-type="bibr" rid="B3">Bouchet and Warén 1986</xref>; <xref ref-type="bibr" rid="B5">Di Geronimo and La Perna 1999</xref>).</p><p><xref ref-type="bibr" rid="B11">Hasegawa (2001</xref>, <xref ref-type="bibr" rid="B12">2005</xref>, <xref ref-type="bibr" rid="B13">2009</xref>) and <xref ref-type="bibr" rid="B14">Hasegawa and Okutani (2011)</xref> reported four eulimid species from Japanese bathyal waters as undescribed members of <italic><tp:taxon-name><tp:taxon-name-part taxon-name-part-type="genus" reg="Haliella">Haliella</tp:taxon-name-part></tp:taxon-name></italic>. The shell outline and apertural features also distinguish <italic><tp:taxon-name><tp:taxon-name-part taxon-name-part-type="genus" reg="Haliella">H.</tp:taxon-name-part> <tp:taxon-name-part taxon-name-part-type="species" reg="seisuimaruae">seisuimaruae</tp:taxon-name-part></tp:taxon-name></italic> sp. nov. from these unnamed taxa. A species from off Miyako, Iwate, northern Honshu shares a near-straight outer lip with the present new species but differs in having a more tapering apex (<xref ref-type="bibr" rid="B13">Hasegawa 2009</xref>: figs 142, 143). The second species from Tosa Bay, Shikoku Island and the third from the East China Sea have the parietal wall and columellar lip joining in a straight line (<xref ref-type="bibr" rid="B11">Hasegawa 2001</xref>: pl. 2, fig. L; <xref ref-type="bibr" rid="B12">Hasegawa 2005</xref>: fig. 7H). The fourth species from Sagami Bay shows a strongly curved outer lip with its protruding part at half of the total aperture height (<xref ref-type="bibr" rid="B14">Hasegawa and Okutani 2011</xref>: fig. 20).</p><p>As a side note, <xref ref-type="bibr" rid="B1">Adams (1861</xref>: 126) described <italic><tp:taxon-name><tp:taxon-name-part taxon-name-part-type="genus" reg="Eulima">Eulima</tp:taxon-name-part> <tp:taxon-name-part taxon-name-part-type="species" reg="stenostoma">stenostoma</tp:taxon-name-part></tp:taxon-name></italic> A. Adams, 1861 from “26 fathoms, Tsu-Sima” (Tsushima, Japan), unaware of the primary homonym <italic><tp:taxon-name><tp:taxon-name-part taxon-name-part-type="genus" reg="Eulima">Eulima</tp:taxon-name-part> <tp:taxon-name-part taxon-name-part-type="species" reg="stenostoma">stenostoma</tp:taxon-name-part></tp:taxon-name></italic> Jeffreys, 1858 (now the type species of <italic><tp:taxon-name><tp:taxon-name-part taxon-name-part-type="genus" reg="Haliella">Haliella</tp:taxon-name-part></tp:taxon-name></italic>). Identical species-group names established for different nominal taxa when originally combined with the same generic name are primary homonyms and the junior name is permanently invalid (International Code of Zoological Nomenclature, Article 57.2). The holotype of the Adams’s species (BMNH 1878.1.28.127 in the Natural History Museum, London; see <xref ref-type="bibr" rid="B15">Higo et al. 2001</xref>: 57, fig. G2044) most closely resembles the aforementioned, alleged <italic><tp:taxon-name><tp:taxon-name-part taxon-name-part-type="genus" reg="Haliella">Haliella</tp:taxon-name-part></tp:taxon-name></italic> from Sagami Bay (<xref ref-type="bibr" rid="B14">Hasegawa and Okutani 2011</xref>) in the apertural morphology of the shell. This latter species from Sagami Bay, however, is actually a member of the ophiuroid-parasite genus <italic><tp:taxon-name><tp:taxon-name-part taxon-name-part-type="genus" reg="Eulima">Eulima</tp:taxon-name-part></tp:taxon-name></italic> (T. Takano, unpublished data), as probably is the case with Adams’s <italic><tp:taxon-name><tp:taxon-name-part taxon-name-part-type="genus" reg="Haliella"/><tp:taxon-name-part taxon-name-part-type="species" reg="stenostoma">stenostoma</tp:taxon-name-part></tp:taxon-name></italic>. In order to prevent further confusion between species and genera, we propose a new substitute name, <italic><tp:taxon-name><tp:taxon-name-part taxon-name-part-type="genus" reg="Eulima">Eulima</tp:taxon-name-part> <tp:taxon-name-part taxon-name-part-type="species" reg="tsushimensis">tsushimensis</tp:taxon-name-part></tp:taxon-name></italic> Takano, Kimura &amp; Kano nom. nov., for <italic><tp:taxon-name><tp:taxon-name-part taxon-name-part-type="genus" reg="Eulima">E.</tp:taxon-name-part> <tp:taxon-name-part taxon-name-part-type="species" reg="stenostoma">stenostoma</tp:taxon-name-part></tp:taxon-name></italic> A. Adams, 1861 with Adams’s original specimen as the holotype.</p><p>This study presents the first direct observation of parasitic ecology and echinoderm host for the genus <italic><tp:taxon-name><tp:taxon-name-part taxon-name-part-type="genus" reg="Haliella">Haliella</tp:taxon-name-part></tp:taxon-name></italic>. The holotype of <italic><tp:taxon-name><tp:taxon-name-part taxon-name-part-type="genus" reg="Haliella">H.</tp:taxon-name-part> <tp:taxon-name-part taxon-name-part-type="species" reg="seisuimaruae">seisuimaruae</tp:taxon-name-part></tp:taxon-name></italic> sp. nov. was found attached to the dorsal (aboral) side of an irregular sea urchin, <tp:taxon-name><tp:taxon-name-part taxon-name-part-type="genus" reg="Brissopsis">Brissopsis</tp:taxon-name-part> <tp:taxon-name-part taxon-name-part-type="uncertainty-rank">sp. cf.</tp:taxon-name-part> <tp:taxon-name-part taxon-name-part-type="uncertainty-rank">cf.</tp:taxon-name-part> <tp:taxon-name-part taxon-name-part-type="species" reg="luzonica">luzonica</tp:taxon-name-part></tp:taxon-name> (Fig. <xref ref-type="fig" rid="F1">1</xref>). Eulimid species in a single genus generally exploit hosts of the same echinoderm class (<xref ref-type="bibr" rid="B34">Warén 1984</xref>), suggesting that the other congeners may also parasitize (irregular) sea urchins. Previously known parasites of irregular sea urchins include the species of three other eulimid genera, <italic><tp:taxon-name><tp:taxon-name-part taxon-name-part-type="genus" reg="Clypeastericola">Clypeastericola</tp:taxon-name-part></tp:taxon-name></italic> Warén, 1994, <italic><tp:taxon-name><tp:taxon-name-part taxon-name-part-type="genus" reg="Hypermastus">Hypermastus</tp:taxon-name-part></tp:taxon-name></italic> Pilsbry, 1899 and <italic><tp:taxon-name><tp:taxon-name-part taxon-name-part-type="genus" reg="Turveria">Turveria</tp:taxon-name-part></tp:taxon-name></italic> Berry, 1956 (<xref ref-type="bibr" rid="B35">Warén and Crossland 1991</xref>; <xref ref-type="bibr" rid="B36">Warén et al. 1994</xref>; <xref ref-type="bibr" rid="B21">Matsuda et al. 2010</xref>, <xref ref-type="bibr" rid="B22">2013a</xref>, <xref ref-type="bibr" rid="B23">b</xref>). Those eulimids, however, appear to be distantly related to <italic><tp:taxon-name><tp:taxon-name-part taxon-name-part-type="genus" reg="Haliella">Haliella</tp:taxon-name-part></tp:taxon-name></italic> with rather different shell morphology (see <xref ref-type="bibr" rid="B34">Warén 1984</xref>). They inhabit much shallower waters ranging from intertidal to shallow subtidal zones, with <italic><tp:taxon-name><tp:taxon-name-part taxon-name-part-type="genus" reg="Hypermastus">Hypermastus</tp:taxon-name-part> <tp:taxon-name-part taxon-name-part-type="species" reg="bulbulus">bulbulus</tp:taxon-name-part></tp:taxon-name></italic> (Murdoch &amp; Suter, 1906) from 200 m deep as a single known exception (<xref ref-type="bibr" rid="B35">Warén and Crossland 1991</xref>; <xref ref-type="bibr" rid="B36">Warén et al. 1994</xref>). The host specialization to irregular sea urchins might thus have occurred more than once in the evolutionary history of the <tp:taxon-name><tp:taxon-name-part taxon-name-part-type="family">Eulimidae</tp:taxon-name-part></tp:taxon-name>.</p></tp:treatment-sec><tp:treatment-sec><!--Section generated to contain objects referenced in tp:taxon-treatment.--><fig id="F1" position="float" orientation="portrait"><object-id xmlns:xlink="http://www.w3.org/1999/xlink" content-type="doi" xlink:type="simple">10.3897/zookeys.908.46613.figures1-3</object-id><object-id xmlns:xlink="http://www.w3.org/1999/xlink" content-type="arpha" xlink:type="simple">932F36ED-2C30-5CED-8ACE-349257CB786E</object-id><label>Figures 1–3.</label><caption><p>Holotype of <italic><tp:taxon-name><tp:taxon-name-part taxon-name-part-type="genus" reg="Haliella">Haliella</tp:taxon-name-part> <tp:taxon-name-part taxon-name-part-type="species" reg="seisuimaruae">seisuimaruae</tp:taxon-name-part></tp:taxon-name></italic> sp. nov. and its host sea urchin <tp:taxon-name><tp:taxon-name-part taxon-name-part-type="genus" reg="Brissopsis">Brissopsis</tp:taxon-name-part> <tp:taxon-name-part taxon-name-part-type="uncertainty-rank">sp. cf.</tp:taxon-name-part> <tp:taxon-name-part taxon-name-part-type="species" reg="luzonica">luzonica</tp:taxon-name-part></tp:taxon-name> (both <named-content xmlns:xlink="http://www.w3.org/1999/xlink" content-type="dwc:institutional_code" xlink:type="simple">NSMT</named-content>-Mo 79088). <bold>1</bold> Photograph of living holotype, attaching to latero-dorsal surface of sea urchin test <bold>2</bold> dorsal or aboral view of same host specimen <bold>3</bold> holotype, apertural and lateral views. Scale bars: 10 mm (<bold>2</bold>); 2 mm (<bold>3</bold>).</p></caption><graphic xmlns:xlink="http://www.w3.org/1999/xlink" xlink:href="zookeys-908-019-g001.jpg" position="float" orientation="portrait" xlink:type="simple" id="oo_376112.jpg"><uri content-type="original_file" xlink:type="simple">https://binary.pensoft.net/fig/376112</uri></graphic></fig><fig id="F2" position="float" orientation="portrait"><object-id xmlns:xlink="http://www.w3.org/1999/xlink" content-type="doi" xlink:type="simple">10.3897/zookeys.908.46613.figures4-5</object-id><object-id xmlns:xlink="http://www.w3.org/1999/xlink" content-type="arpha" xlink:type="simple">C05964C0-9905-52D9-BBF5-FD37E007F5CA</object-id><label>Figures 4, 5.</label><caption><p>Paratypes of <italic><tp:taxon-name><tp:taxon-name-part taxon-name-part-type="genus" reg="Haliella">Haliella</tp:taxon-name-part> <tp:taxon-name-part taxon-name-part-type="species" reg="seisuimaruae">seisuimaruae</tp:taxon-name-part></tp:taxon-name></italic> sp. nov., apertural and lateral views. <bold>4</bold> Paratype 1 (<abbrev xmlns:xlink="http://www.w3.org/1999/xlink" content-type="institution" xlink:title="Meguro Parasitological Museum" id="ABBRID0EOCAE" xlink:type="simple">MPM</abbrev> Coll. No. 21596) <bold>5</bold> paratype 2 (<named-content xmlns:xlink="http://www.w3.org/1999/xlink" content-type="dwc:institutional_code" xlink:type="simple">AORI</named-content> YK1520). Scale bar: 2 mm.</p></caption><graphic xmlns:xlink="http://www.w3.org/1999/xlink" xlink:href="zookeys-908-019-g002.jpg" position="float" orientation="portrait" xlink:type="simple" id="oo_376113.jpg"><uri content-type="original_file" xlink:type="simple">https://binary.pensoft.net/fig/376113</uri></graphic></fig><table-wrap id="T1" position="float" orientation="portrait"><label>Table 1.</label><caption><p>Localities of type specimens of <italic><tp:taxon-name><tp:taxon-name-part taxon-name-part-type="genus" reg="Haliella">Haliella</tp:taxon-name-part> <tp:taxon-name-part taxon-name-part-type="species" reg="seisuimaruae">seisuimaruae</tp:taxon-name-part></tp:taxon-name></italic> sp. nov.</p></caption><table id="TID0E3QAG" rules="all"><tbody><tr><th rowspan="1" colspan="1">Specimen</th><th rowspan="1" colspan="1">Locality</th><th rowspan="1" colspan="1">Coordinates</th><th rowspan="1" colspan="1">Depth</th><th rowspan="1" colspan="1">Cruise, station number</th></tr><tr><td rowspan="1" colspan="1">Holotype</td><td rowspan="1" colspan="1">Off Tanabe, Wakayama, Japan</td><td rowspan="1" colspan="1">
                <named-content xmlns:xlink="http://www.w3.org/1999/xlink" content-type="dwc:verbatimCoordinates" xlink:type="simple">
                  <named-content content-type="geo-json" specific-use="{&#34;type&#34;:&#34;Point&#34;,&#34;coordinates&#34;:[135.135000,33.536667]}" id="NCID0EYEAE" xlink:type="simple">33°32.2'N, 135°08.1'E</named-content>
                </named-content>
              </td><td rowspan="1" colspan="1">641–727 m</td><td rowspan="1" colspan="1">T/V “Seisui-maru” No. 1803, B2</td></tr><tr><td rowspan="1" colspan="1">Paratype 1</td><td rowspan="1" colspan="1">Tosa Basin, off Kochi, Japan</td><td rowspan="1" colspan="1">33°00.7'–01.9'N, 133°45.8'–45.4'E</td><td rowspan="1" colspan="1">955–978 m</td><td rowspan="1" colspan="1">R/V “Tansei-maru” KT-11-12, K5</td></tr><tr><td rowspan="1" colspan="1">Paratype 2</td><td rowspan="1" colspan="1">Tosa Basin, off Kochi, Japan</td><td rowspan="1" colspan="1">33°05.5'–04.4'N, 134°03.4'–03.6'E</td><td rowspan="1" colspan="1">728–746 m</td><td rowspan="1" colspan="1">R/V “Tansei-maru” KT-11-12, K6-2</td></tr></tbody></table></table-wrap></tp:treatment-sec><ref-list><ref id="B3"><mixed-citation xmlns:xlink="http://www.w3.org/1999/xlink" xlink:type="simple"><person-group><name name-style="western"><surname>Bouchet</surname><given-names>P</given-names></name><name name-style="western"><surname>Warén</surname><given-names>A</given-names></name></person-group> (<year>1986</year>) <article-title>Revision of the northeast Atlantic bathyal and abyssal <tp:taxon-name><tp:taxon-name-part taxon-name-part-type="family">Aclididae</tp:taxon-name-part></tp:taxon-name>, <tp:taxon-name><tp:taxon-name-part taxon-name-part-type="family">Eulimidae</tp:taxon-name-part></tp:taxon-name>, <tp:taxon-name><tp:taxon-name-part taxon-name-part-type="family">Epitoniidae</tp:taxon-name-part></tp:taxon-name> (<tp:taxon-name><tp:taxon-name-part taxon-name-part-type="phylum">Mollusca</tp:taxon-name-part></tp:taxon-name>, <tp:taxon-name><tp:taxon-name-part taxon-name-part-type="class">Gastropoda</tp:taxon-name-part></tp:taxon-name>).</article-title><source>Bollettino Malacologico, Supplemento</source><volume>2</volume>: <fpage>299</fpage>–<lpage>576</lpage>. <ext-link xlink:type="simple" ext-link-type="doi" xlink:href="10.5962/bhl.title.140762">https://doi.org/10.5962/bhl.title.140762</ext-link></mixed-citation></ref><ref id="B34"><mixed-citation xmlns:xlink="http://www.w3.org/1999/xlink" xlink:type="simple"><person-group><name name-style="western"><surname>Warén</surname><given-names>A</given-names></name></person-group> (<year>1984</year>) <article-title>A generic revision of the family <tp:taxon-name><tp:taxon-name-part taxon-name-part-type="family">Eulimidae</tp:taxon-name-part></tp:taxon-name> (<tp:taxon-name><tp:taxon-name-part taxon-name-part-type="class">Gastropoda</tp:taxon-name-part></tp:taxon-name>, <tp:taxon-name><tp:taxon-name-part taxon-name-part-type="subclass">Prosobranchia</tp:taxon-name-part></tp:taxon-name>).</article-title><source>Journal of Molluscan Studies, Supplement</source><volume>13</volume>: <fpage>1</fpage>–<lpage>96</lpage>. <ext-link xlink:type="simple" ext-link-type="doi" xlink:href="10.1093/mollus/49.Supplement_13.1">https://doi.org/10.1093/mollus/49.Supplement_13.1</ext-link></mixed-citation></ref><ref id="B26"><mixed-citation xmlns:xlink="http://www.w3.org/1999/xlink" xlink:type="simple"><person-group><name name-style="western"><surname>Nekhaev</surname><given-names>IO</given-names></name></person-group> (<year>2013</year>) <article-title>Distributional notes on <italic><tp:taxon-name><tp:taxon-name-part taxon-name-part-type="genus">Gibbula</tp:taxon-name-part> <tp:taxon-name-part taxon-name-part-type="species">cineraria</tp:taxon-name-part></tp:taxon-name></italic> (Linnaeus, 1758), <italic><tp:taxon-name><tp:taxon-name-part taxon-name-part-type="genus">Pseudosetia</tp:taxon-name-part> <tp:taxon-name-part taxon-name-part-type="species">turgida</tp:taxon-name-part></tp:taxon-name></italic> (Jeffreys, 1870) and <italic><tp:taxon-name><tp:taxon-name-part taxon-name-part-type="genus">Haliella</tp:taxon-name-part> <tp:taxon-name-part taxon-name-part-type="species">stenostoma</tp:taxon-name-part></tp:taxon-name></italic> (Jeffreys, 1858) in Russian part of the Barents Sea.</article-title><source>Ruthenica</source><volume>23</volume>: <fpage>35</fpage>–<lpage>39</lpage>.</mixed-citation></ref><ref id="B7"><mixed-citation xmlns:xlink="http://www.w3.org/1999/xlink" xlink:type="simple"><person-group><name name-style="western"><surname>Feng</surname><given-names>W-M</given-names></name></person-group> (<year>1996</year>) <article-title>Microgastropods from Nansha Sea area, China.</article-title> In: <institution xlink:type="simple">The Multidiscipinary Oceanographic Expedition Team of Academia Sinica to Nansha Islands </institution> (<role>Ed.</role>) <issue-title>Studies on marine fauna and flora and biogeography of the Nansha Islands and neighbouring waters II.</issue-title><source>Ocean Press, Beijing</source>, <fpage>85</fpage>–<lpage>205</lpage>.</mixed-citation></ref><ref id="B2"><mixed-citation xmlns:xlink="http://www.w3.org/1999/xlink" xlink:type="simple"><person-group><name name-style="western"><surname>Bartsch</surname><given-names>P</given-names></name></person-group> (<year>1917</year>) <article-title>A monograph of West American melanellid mollusks.</article-title><source>Proceedings of the Unted States National Museum</source><volume>53</volume>: <fpage>295</fpage>–<lpage>356</lpage>. <ext-link xlink:type="simple" ext-link-type="doi" xlink:href="10.5479/si.00963801.53-2207.295">https://doi.org/10.5479/si.00963801.53-2207.295</ext-link></mixed-citation></ref><ref id="B5"><mixed-citation xmlns:xlink="http://www.w3.org/1999/xlink" xlink:type="simple"><person-group><name name-style="western"><surname>Di Geronimo</surname><given-names>I</given-names></name><name name-style="western"><surname>La Perna</surname><given-names>R</given-names></name></person-group> (<year>1999</year>) <article-title>Some quaternary bathyal eulimids from the Mediterranean, with descriptions of two new species (<tp:taxon-name><tp:taxon-name-part taxon-name-part-type="class">Gastropoda</tp:taxon-name-part></tp:taxon-name>, <tp:taxon-name><tp:taxon-name-part taxon-name-part-type="family">Eulimidae</tp:taxon-name-part></tp:taxon-name>).</article-title><source>Journal of Conchology</source><volume>36</volume>: <fpage>43</fpage>–<lpage>51</lpage>.</mixed-citation></ref><ref id="B11"><mixed-citation xmlns:xlink="http://www.w3.org/1999/xlink" xlink:type="simple"><person-group><name name-style="western"><surname>Hasegawa</surname><given-names>K</given-names></name></person-group> (<year>2001</year>) <article-title>Deep-sea gastropods of Tosa Bay, Japan, collected by the R/V <italic>Kotaka-maru</italic> and <italic>Tansei-maru</italic> during the years 1997–2000.</article-title> In: <person-group><name name-style="western"><surname>Fujita</surname><given-names>T</given-names></name><name name-style="western"><surname>Saito</surname><given-names>H</given-names></name><name name-style="western"><surname>Takeda</surname><given-names>M</given-names></name></person-group> (<role>Eds</role>) <issue-title>Deep-sea fauna and pollutants in Tosa Bay.</issue-title><source>National Science Museum Monographs</source><volume>20</volume>: <fpage>121</fpage>–<lpage>165</lpage>.</mixed-citation></ref><ref id="B12"><mixed-citation xmlns:xlink="http://www.w3.org/1999/xlink" xlink:type="simple"><person-group><name name-style="western"><surname>Hasegawa</surname><given-names>K</given-names></name></person-group> (<year>2005</year>) <article-title>A preliminary list of deep-sea gastropods collected from the Nansei Islands, southwestern Japan.</article-title> In: <person-group><name name-style="western"><surname>Hasegawa</surname><given-names>K</given-names></name><name name-style="western"><surname>Shinohara</surname><given-names>G</given-names></name><name name-style="western"><surname>Takeda</surname><given-names>M</given-names></name></person-group> (<role>Eds</role>) <issue-title>Deep-sea fauna and pollutants in Nansei Islands.</issue-title><source>National Science Museum Monographs</source><volume>29</volume>: <fpage>137</fpage>–<lpage>190</lpage>.</mixed-citation></ref><ref id="B13"><mixed-citation xmlns:xlink="http://www.w3.org/1999/xlink" xlink:type="simple"><person-group><name name-style="western"><surname>Hasegawa</surname><given-names>K</given-names></name></person-group> (<year>2009</year>) <article-title>Upper bathyal gastropods of the Pacific coast of northern Honshu, Japan, chiefly collected by R/V <italic>Wakataka-maru</italic>.</article-title> In: <person-group><name name-style="western"><surname>Fujita</surname><given-names>T</given-names></name></person-group> (<role>Ed.</role>) <issue-title>Deep-sea fauna and pollutants off Pacific coast of northern Japan.</issue-title><source>National Museum of Nature and Science Monographs</source><volume>39</volume>: <fpage>225</fpage>–<lpage>383</lpage>.</mixed-citation></ref><ref id="B14"><mixed-citation xmlns:xlink="http://www.w3.org/1999/xlink" xlink:type="simple"><person-group><name name-style="western"><surname>Hasegawa</surname><given-names>K</given-names></name><name name-style="western"><surname>Okutani</surname><given-names>T</given-names></name></person-group> (<year>2011</year>) <article-title>A review of bathyal shell-bearing gastropods in Sagami Bay.</article-title><source>Memories of National Museum of Nature and Science, Tokyo</source><volume>47</volume>: <fpage>97</fpage>–<lpage>144</lpage>.</mixed-citation></ref><ref id="B1"><mixed-citation xmlns:xlink="http://www.w3.org/1999/xlink" xlink:type="simple"><person-group><name name-style="western"><surname>Adams</surname><given-names>A</given-names></name></person-group> (<year>1861</year>) <article-title>On some new species of <italic><tp:taxon-name><tp:taxon-name-part taxon-name-part-type="genus">Eulima</tp:taxon-name-part></tp:taxon-name></italic>, <italic><tp:taxon-name><tp:taxon-name-part taxon-name-part-type="genus">Leiostraca</tp:taxon-name-part></tp:taxon-name></italic>, and <italic><tp:taxon-name><tp:taxon-name-part taxon-name-part-type="genus">Cerithiopsis</tp:taxon-name-part></tp:taxon-name></italic> from Japan.</article-title><source>The Annals and Magazine of Natural History; Zoology, Botany, and Geology</source><volume>3</volume>(<issue>7</issue>): <fpage>125</fpage>–<lpage>131</lpage>.</mixed-citation></ref><ref id="B15"><mixed-citation xmlns:xlink="http://www.w3.org/1999/xlink" xlink:type="simple"><person-group><name name-style="western"><surname>Higo</surname><given-names>S</given-names></name><name name-style="western"><surname>Callomon</surname><given-names>P</given-names></name><name name-style="western"><surname>Goto</surname><given-names>Y</given-names></name></person-group> (<year>2001</year>) <source>Catalogue and Bibliography of the Marine Shell-Bearing <tp:taxon-name><tp:taxon-name-part taxon-name-part-type="phylum">Mollusca</tp:taxon-name-part></tp:taxon-name> of Japan, Type Figures.</source><publisher-name>Elle Scientific Publications</publisher-name>, <publisher-loc>Osaka</publisher-loc>, <size units="page">208 pp</size>.</mixed-citation></ref><ref id="B35"><mixed-citation xmlns:xlink="http://www.w3.org/1999/xlink" xlink:type="simple"><person-group><name name-style="western"><surname>Warén</surname><given-names>A</given-names></name><name name-style="western"><surname>Crossland</surname><given-names>MR</given-names></name></person-group> (<year>1991</year>) <article-title>Revision of <italic><tp:taxon-name><tp:taxon-name-part taxon-name-part-type="genus">Hypermastus</tp:taxon-name-part></tp:taxon-name></italic> Pilsbry, 1899 and <italic><tp:taxon-name><tp:taxon-name-part taxon-name-part-type="genus">Turveria</tp:taxon-name-part></tp:taxon-name></italic> Berry, 1956 (<tp:taxon-name><tp:taxon-name-part taxon-name-part-type="class">Gastropoda</tp:taxon-name-part></tp:taxon-name>: <tp:taxon-name><tp:taxon-name-part taxon-name-part-type="subclass">Prosobranchia</tp:taxon-name-part></tp:taxon-name>: <tp:taxon-name><tp:taxon-name-part taxon-name-part-type="family">Eulimidae</tp:taxon-name-part></tp:taxon-name>), two genera parasitic on sand dollars.</article-title><source>Records of the Australian Museum</source><volume>43</volume>: <fpage>85</fpage>–<lpage>112</lpage>. <ext-link xlink:type="simple" ext-link-type="doi" xlink:href="10.3853/j.0067-1975.43.1991.42">https://doi.org/10.3853/j.0067-1975.43.1991.42</ext-link></mixed-citation></ref><ref id="B36"><mixed-citation xmlns:xlink="http://www.w3.org/1999/xlink" xlink:type="simple"><person-group><name name-style="western"><surname>Warén</surname><given-names>A</given-names></name><name name-style="western"><surname>Norris</surname><given-names>DR</given-names></name><name name-style="western"><surname>Templado</surname><given-names>J</given-names></name></person-group> (<year>1994</year>) <article-title>Descriptions of four new eulimid gastropods parasitic on irregular sea urchins.</article-title><source>The Veliger</source><volume>37</volume>: <fpage>141</fpage>–<lpage>154</lpage>.</mixed-citation></ref><ref id="B21"><mixed-citation xmlns:xlink="http://www.w3.org/1999/xlink" xlink:type="simple"><person-group><name name-style="western"><surname>Matsuda</surname><given-names>H</given-names></name><name name-style="western"><surname>Uyeno</surname><given-names>D</given-names></name><name name-style="western"><surname>Nagasawa</surname><given-names>K</given-names></name></person-group> (<year>2010</year>) <article-title>A new species of <italic><tp:taxon-name><tp:taxon-name-part taxon-name-part-type="genus">Hypermastus</tp:taxon-name-part></tp:taxon-name></italic> (<tp:taxon-name><tp:taxon-name-part taxon-name-part-type="subclass">Prosobranchia</tp:taxon-name-part></tp:taxon-name>: <tp:taxon-name><tp:taxon-name-part taxon-name-part-type="family">Eulimidae</tp:taxon-name-part></tp:taxon-name>) associated with <italic><tp:taxon-name><tp:taxon-name-part taxon-name-part-type="genus">Echinodiscus</tp:taxon-name-part> <tp:taxon-name-part taxon-name-part-type="species">tenuissimus</tp:taxon-name-part></tp:taxon-name></italic> (<tp:taxon-name><tp:taxon-name-part taxon-name-part-type="class">Echinoidea</tp:taxon-name-part></tp:taxon-name>: <tp:taxon-name><tp:taxon-name-part taxon-name-part-type="family">Astriclypeidae</tp:taxon-name-part></tp:taxon-name>) from off Okinawa, Japan.</article-title><source>Venus</source><volume>69</volume>: <fpage>17</fpage>–<lpage>23</lpage>.</mixed-citation></ref><ref id="B22"><mixed-citation xmlns:xlink="http://www.w3.org/1999/xlink" xlink:type="simple"><person-group><name name-style="western"><surname>Matsuda</surname><given-names>H</given-names></name><name name-style="western"><surname>Hamano</surname><given-names>T</given-names></name><name name-style="western"><surname>Nagasawa</surname><given-names>K</given-names></name></person-group> (<year>2013a</year>) <article-title>Growth and reproductive cycle of <italic><tp:taxon-name><tp:taxon-name-part taxon-name-part-type="genus">Hypermastus</tp:taxon-name-part> <tp:taxon-name-part taxon-name-part-type="species">tokunagai</tp:taxon-name-part></tp:taxon-name></italic> (<tp:taxon-name><tp:taxon-name-part taxon-name-part-type="subclass">Caenogastropoda</tp:taxon-name-part></tp:taxon-name>: <tp:taxon-name><tp:taxon-name-part taxon-name-part-type="family">Eulimidae</tp:taxon-name-part></tp:taxon-name>), an ectoparasite of the sand dollar <italic><tp:taxon-name><tp:taxon-name-part taxon-name-part-type="genus">Scaphechinus</tp:taxon-name-part> <tp:taxon-name-part taxon-name-part-type="species">mirabilis</tp:taxon-name-part></tp:taxon-name></italic> (<tp:taxon-name><tp:taxon-name-part taxon-name-part-type="order">Clypeasteroida</tp:taxon-name-part></tp:taxon-name>: <tp:taxon-name><tp:taxon-name-part taxon-name-part-type="family">Scutellidae</tp:taxon-name-part></tp:taxon-name>) in the Seto Inland Sea, Japan.</article-title><source>Journal of the Marine Biological Association of the United Kingdom</source><volume>93</volume>: <fpage>1041</fpage>–<lpage>1051</lpage>. <ext-link xlink:type="simple" ext-link-type="doi" xlink:href="10.1017/S0025315412001269">https://doi.org/10.1017/S0025315412001269</ext-link></mixed-citation></ref><ref id="B23"><mixed-citation xmlns:xlink="http://www.w3.org/1999/xlink" xlink:type="simple"><person-group><name name-style="western"><surname>Matsuda</surname><given-names>H</given-names></name><name name-style="western"><surname>Uyeno</surname><given-names>D</given-names></name><name name-style="western"><surname>Nagasawa</surname><given-names>K</given-names></name></person-group> (<year>2013b</year>) <article-title>A new species of <italic><tp:taxon-name><tp:taxon-name-part taxon-name-part-type="genus">Hypermastus</tp:taxon-name-part></tp:taxon-name></italic> (<tp:taxon-name><tp:taxon-name-part taxon-name-part-type="subclass">Caenogastropoda</tp:taxon-name-part></tp:taxon-name>: <tp:taxon-name><tp:taxon-name-part taxon-name-part-type="family">Eulimidae</tp:taxon-name-part></tp:taxon-name>) parasitic on <italic><tp:taxon-name><tp:taxon-name-part taxon-name-part-type="genus">Platybrissus</tp:taxon-name-part> <tp:taxon-name-part taxon-name-part-type="species">roemeri</tp:taxon-name-part></tp:taxon-name></italic> (<tp:taxon-name><tp:taxon-name-part taxon-name-part-type="class">Echinoidea</tp:taxon-name-part></tp:taxon-name>: <tp:taxon-name><tp:taxon-name-part taxon-name-part-type="family">Palaeopneustidae</tp:taxon-name-part></tp:taxon-name>) from off Okinawa-jima Island, Japan.</article-title><source>Venus</source><volume>71</volume>: <fpage>105</fpage>–<lpage>108</lpage>. <ext-link xlink:type="simple" ext-link-type="doi" xlink:href="10.18941/venus.71.1-2_105">https://doi.org/10.18941/venus.71.1-2_105</ext-link></mixed-citation></ref></ref-list></tp:taxon-treatment>
